# Supplementary material for: Stem Rust Resistance in a Geographically Diverse Collection of Spring Wheat Lines Collected from Across Africa
Source: Front Plant Sci. 2016 Jul 11;7:973. doi: 10.3389/fpls.2016.00973 (PMC4939729; doi:10.3389/fpls.2016.00973)
Supplement: Supplementary file 1 [file Table1.XLSX]

## Sheet: Sheet1
Supplementary Table 1
Accession/Line Code	Field Trial code	Line Name	Country of origin	Donor of materials to GRU	Genetic Code	Pedigree	Marker prediction of stem rust resistance-haplotype analysis	GWAS prediction of complex rust loci Lr46/Yr29/Sr58	Seedling IT	Comments
W158	3	Kenya_Selection PI177179	KENYA	Dubai	Breeder's line	Australia45*Kenya117	Sr35	Lr46/Yr29/Sr58	4	The presence of Sr35 is not supported by the PTKST seedling reaction. Typical reaction for Sr35 is ; or 0;.
W159	8	Kenya_341/F2/D1	KENYA	KARI-Njoro	Breeder's line	Kenya27915-F-2*EurekaG2503	Sr35	Lr46/Yr29/Sr58	4	The presence of Sr35 is not supported by the PTKST seedling reaction. Typical reaction for Sr35 is ; or 0;.
W160	14	Settler	KENYA	KARI-Njoro	Commercial variety	Australian26A*117A	Sr35	Lr46/Yr29/Sr58	4	The presence of Sr35 is not supported by the PTKST seedling reaction. Typical reaction for Sr35 is ; or 0;.
W658	24	Kenya_Farmer	KENYA	CIMMYT	Commercial variety	(Button*Kenya73D2I1C)*((Bobin*Gaza)*Bobin)	Sr35	Lr46/Yr29/Sr58	2++	The presence of Sr35 is not supported by the PTKST seedling reaction. Typical reaction for Sr35 is ; or 0;.
W764	27	Kenya_Leopard.1	KENYA		Commercial variety	(Lageadinho*(Kenya381P)3)*(CI12632*(Kenya354P)3)	Lr34/Yr18/Sr57	Lr46/Yr29/Sr58	0;	Sr36 correct from CI 12632
W1366	38	Kenya_TK_1	KENYA	KARI-Njoro	Breeder's line	(Chapingo 53*(Norin 10*Brevor))*(Yaqui 50)3	None	Lr46/Yr29/Sr58	3/1p;1
W1367	42	Kenya_TK_2	KENYA	KARI-Njoro	Breeder's line	(Chapingo 53*(Norin 10*Brevor))*(Yaqui 50)4	None	Lr46/Yr29/Sr58	3
W1368	48	Kenya_TK_3	KENYA	KARI-Njoro	Breeder's line	(Chapingo 54*(Norin 10*Brevor))*Yaqui 54	None	Lr46/Yr29/Sr58	3+
W1369	53	Kenya_TK_4	KENYA	KARI-Njoro	Breeder's line	(Chapingo 54*(Norin 10*Brevor))*Yaqui 54	Sr2	Lr46/Yr29/Sr58	4
W1370	58	Kenya_TK_5	KENYA	KARI-Njoro	Breeder's line	(Chapingo 54*(Norin 10*Brevor))*Yaqui 54	Lr34/Yr18/Sr57		4
W1371	63	Kenya_TK_6	KENYA	KARI-Njoro	Breeder's line	(Chapingo 53*(Norin 10*Brevor))*(Yaqui 50)4	None	Lr46/Yr29/Sr58	4
W1372	68	Kenya_TK_7	KENYA	KARI-Njoro	Breeder's line	(Chapingo 53*(Norin 10*Brevor))*(Yaqui 50)4	None	Lr46/Yr29/Sr58	3++
W1373	73	Kenya_TK_8	KENYA	KARI-Njoro	Breeder's line	(Mayo 54*(Norin 10*Brevor))*Yaqui 54	None	Lr46/Yr29/Sr58	4
W1376	82	Kenya_TK_11	KENYA	KARI-Njoro	Breeder's line	(Mayo 54*(Norin 10*Brevor))*Andes	None	Lr46/Yr29/Sr58	;12
W1377	85	Kenya_TK_12	KENYA	KARI-Njoro	Breeder's line	(Mayo 54*(Norin 10*Brevor))*(Andes)3	Lr34/Yr18/Sr57		12/1p4
W1379	98	Kenya_TK_14	KENYA	KARI-Njoro	Breeder's line	(Mayo 54*(Norin 10*Brevor))*(Andes)3	Lr34/Yr18/Sr57		3+
W1380	103	Kenya_TK_15	KENYA	KARI-Njoro	Breeder's line	(Mayo 54*(Norin 10*Brevor))*(P 4160)3	None	Lr46/Yr29/Sr58	;/;1/4
W1381	110	Kenya_TK_16	KENYA	KARI-Njoro	Breeder's line	(Mayo 54*(Norin 10*Brevor))*(P 4160)3	Lr34/Yr18/Sr57	Lr46/Yr29/Sr58	4
W1383	123	Kenya_TK_18	KENYA	KARI-Njoro	Breeder's line	(Mayo 54*(Norin 10*Brevor))*(P 4160)3	None	Lr46/Yr29/Sr58	4
W1387	129	Kenya_TK_21	KENYA	KARI-Njoro	Breeder's line	(Pitic 62*Yaqui 54)*Yaqui 54	None	Lr46/Yr29/Sr58	4
W1388	133	Kenya_TK_22	KENYA	KARI-Njoro	Breeder's line	(Pitic 62*Yaqui 54)*Yaqui 54	None	Lr46/Yr29/Sr58	4
W1389	142	Kenya_TK_23	KENYA	KARI-Njoro	Breeder's line	(Pitic 62*Yaqui 54)*Yaqui 54	None	Lr46/Yr29/Sr58	4
W1390	144	Kenya_TK_24	KENYA	KARI-Njoro	Breeder's line	(Pitic 62*Yaqui 54)*Yaqui 54	Sr35	Lr46/Yr29/Sr58	4	The presence of Sr35 is not supported by the PTKST seedling reaction. Typical reaction for Sr35 is ; or 0;.
W1391	148	Kenya_TK_25	KENYA	KARI-Njoro	Breeder's line	(Pitic 62*Yaqui 54)*Yaqui 54	Sr35	Lr46/Yr29/Sr58	3	The presence of Sr35 is not supported by the PTKST seedling reaction. Typical reaction for Sr35 is ; or 0;.
W1392	158	Kenya_TK_26	KENYA	KARI-Njoro	Breeder's line	(Pitic 62*Yaqui 54)*Yaqui 54	None	Lr46/Yr29/Sr58	3+
W1394	166	Kenya_TK_28	KENYA	KARI-Njoro	Breeder's line	(Pitic 62*(Yakatana 54)2)*(Yaqui 50)2	None	Lr46/Yr29/Sr58	4
W1396	178	Kenya_TK_30	KENYA	KARI-Njoro	Breeder's line	Pitic 62*(Frontana*(Kenya 58*Newthatch))	None	Lr46/Yr29/Sr58	4
W1397	183	Kenya_TK_31	KENYA	KARI-Njoro	Breeder's line	Pitic 62*(Lerma Rojo)2	Sr2	Lr46/Yr29/Sr58	4
							Lr34/Yr18/Sr57
W1398	188	Kenya_TK_32	KENYA	KARI-Njoro	Breeder's line	Pitic 62*(Lerma Rojo)4	Sr2	Lr46/Yr29/Sr58	4
							Lr34/Yr18/Sr57
W1403	203	Kenya_TK_39	KENYA	KARI-Njoro	Breeder's line	Penjamo 62*Yaqui 50	Sr35	Lr46/Yr29/Sr58	4	The presence of Sr35 is not supported by the PTKST seedling reaction. Typical reaction for Sr35 is ; or 0;.
							Lr34/Yr18/Sr57
W1404	209	Kenya_TK_40	KENYA	KARI-Njoro	Breeder's line	Penjamo 62*Yaqui 50	Lr34/Yr18/Sr57		4
W1405.1	212	Kenya_TK_41.1	KENYA	KARI-Njoro	Breeder's line	Penjamo 62*Lerma Rojo	Lr34/Yr18/Sr57	Lr46/Yr29/Sr58	4
W1405.2	214	Kenya_TK_41.2	KENYA	KARI-Njoro	Breeder's line	Penjamo 62*Lerma Rojo	Sr35	Lr46/Yr29/Sr58	4	The presence of Sr35 is not supported by the PTKST seedling reaction. Typical reaction for Sr35 is ; or 0;.
W1405.3	216	Kenya_TK_41.3	KENYA	KARI-Njoro	Breeder's line	Penjamo 62*Lerma Rojo	Sr35	Lr46/Yr29/Sr58	4	The presence of Sr35 is not supported by the PTKST seedling reaction. Typical reaction for Sr35 is ; or 0;.
							Lr34/Yr18/Sr57
W1406	218	Kenya_TK_42	KENYA	KARI-Njoro	Breeder's line	(Penjamo 62*908 Frontana 1)*Kentana 54B	Lr34/Yr18/Sr57		4
W1407	227	Kenya_TK_43.1	KENYA	KARI-Njoro	Breeder's line	Penjamo 62*Gabo	Lr34/Yr18/Sr57		4
W1409	234	Kenya_TK_43.2	KENYA	KARI-Njoro	Breeder's line	Mexico 8156*(Gabo 56)2	Sr2	Lr46/Yr29/Sr58	2+/2p4	Sr2 flecking on seedlings
W1410	238	Kenya_TK_46	KENYA	KARI-Njoro	Breeder's line	Mexico 8156*(Gabo 56)3	Sr35	Lr46/Yr29/Sr58	1	Sr35 unlikely from pedigree (Sr35 was transferred from T. monoccocum)
W1411.1	243	Kenya_TK_47.1	KENYA	KARI-Njoro	Breeder's line	(Lermo Rojo*(Norin 10*Brevor))*(Andes)2	Lr34/Yr18/Sr57	Lr46/Yr29/Sr58	2+	Sr2 flecking on seedlings
W1411.2	246	Kenya_TK_47.2	KENYA	KARI-Njoro	Breeder's line	(Lermo Rojo*(Norin 10*Brevor))*(Andes)2	Lr34/Yr18/Sr57	Lr46/Yr29/Sr58	2+	Sr2 flecking on seedlings
W1412.1	250	Kenya_TK_48.1	KENYA	KARI-Njoro	Breeder's line	(Lerma Rojo*(Norin 10*Brevor))*(Andes)3	Lr34/Yr18/Sr57		4
W1412.2	253	Kenya_TK_48.2	KENYA	KARI-Njoro	Breeder's line	(Lerma Rojo*(Norin 10*Brevor))*(Andes)3	Lr34/Yr18/Sr57		3
W1414.1	256	Kenya_TK_52.1	KENYA	KARI-Njoro	Breeder's line	Pitic*(Yaqui 50)3	Sr35	Lr46/Yr29/Sr58	4	The presence of Sr35 is not supported by the PTKST seedling reaction. Typical reaction for Sr35 is ; or 0;.
W1414.2	258	Kenya_TK_52.2	KENYA	KARI-Njoro	Breeder's line	Pitic*(Yaqui 50)3	None	Lr46/Yr29/Sr58	;;1
W1415	260	Kenya_TK_55	KENYA	KARI-Njoro	Breeder's line	Penjamo*Kenya 54B	None	Lr46/Yr29/Sr58	3
W1416	267	Kenya_TK_56	KENYA	KARI-Njoro	Breeder's line	(Kentana 54*(Norin 10*Brevor))*(Yaqui 54)2	None	Lr46/Yr29/Sr58	1
W1417	274	Kenya_TK_57	KENYA	KARI-Njoro	Breeder's line	((Narino 59*Selection 5)*(Norin 10*Brevor))*Yaqui 50	Lr34/Yr18/Sr57		3=
W1418	279	Kenya_TK_58	KENYA	KARI-Njoro	Breeder's line	((Norin 10*Yaqui 53)*Yaqui 50)*Kentana 54B	None	Lr46/Yr29/Sr58	4
W1419.1	283	Kenya_TK_59.1	KENYA	KARI-Njoro	Breeder's line	(Lee*(Norin 10*Brevor)*Gabo 55)*Gabo 56	Sr35	Lr46/Yr29/Sr58	1/2p4	Sr35 unlikely from pedigree (Sr35 was transferred from T. monoccocum)
W1419.2	286	Kenya_TK_59.2	KENYA	KARI-Njoro	Breeder's line	(Lee*(Norin 10*Brevor)*Gabo 55)*Gabo 56	Sr35	Lr46/Yr29/Sr58	;;1	Sr35 unlikely from pedigree (Sr35 was transferred from T. monoccocum)
W1420	292	Kenya_TK_60	KENYA	KARI-Njoro	Breeder's line	(Yaqui 54*(Norin 10*Brevor)*Gabo 557)*Gabo 56	Sr35	Lr46/Yr29/Sr58	1	Sr35 unlikely from pedigree (Sr35 was transferred from T. monoccocum)
W1421	297	Kenya_TK_61	KENYA	KARI-Njoro	Breeder's line	((II-50-18*(Norin 10*Brevor)*Gabo 557)*(Gabo 56)3	Sr35	Lr46/Yr29/Sr58	;	Sr35 unlikely from pedigree (Sr35 was transferred from T. monoccocum)
W1422.1	303	Kenya_TK_62.1	KENYA	KARI-Njoro	Breeder's line	((Gabo 54)2*36896)*Gabo 56	Lr34/Yr18/Sr57		2
W1422.2	304	Kenya_TK_62.2	KENYA	KARI-Njoro	Breeder's line	((Gabo 54)2*36896)*Gabo 56	Lr34/Yr18/Sr57		4
W1423	310	Kenya_TK_63	KENYA	KARI-Njoro	Breeder's line	(36896*Cajeme 54)*Andes-sib	None	Lr46/Yr29/Sr58	4
W1424.1	312	Kenya_TK_64.1	KENYA	KARI-Njoro	Breeder's line	((21931*Chapingo 53)*Andes)*Yaqui 50	None	Lr46/Yr29/Sr58	4
W1424.2	317	Kenya_TK_64.2	KENYA	KARI-Njoro	Breeder's line	((21931*Chapingo 53)*Andes)*Yaqui 50	None	Lr46/Yr29/Sr58	4
W1425.1	322	Kenya_TK_65.1	KENYA	KARI-Njoro	Breeder's line	((21931*Chapingo 53)*Andes)*Gabo	None	Lr46/Yr29/Sr58	4
W1425.2	323	Kenya_TK_65.2	KENYA	KARI-Njoro	Breeder's line	((21931*Chapingo 53)*Andes)*Gabo	None	Lr46/Yr29/Sr58	4
W1426.1	324	Kenya_TK_66.1	KENYA	KARI-Njoro	Breeder's line	((21931*Chapingo 53)*Andes)*Gabo 56	None	Lr46/Yr29/Sr58	4
W1426.2	325	Kenya_TK_66.2	KENYA	KARI-Njoro	Breeder's line	((21931*Chapingo 53)*Andes)*Gabo 56	None	Lr46/Yr29/Sr58	4
W1428	330	Kenya_TK_68	KENYA	KARI-Njoro	Breeder's line	(21943*Chapingo 53)*(Lerma Rojo)3	Sr33	Lr46/Yr29/Sr58	4	The presence of Sr33 is not supported by the PTKST seedling reaction. Typical reaction for Sr33 is ;1 or 2.
							Lr34/Yr18/Sr57
W1429	336	Kenya_TK_69	KENYA	KARI-Njoro	Breeder's line	III-58-1*II-51-138	Lr34/Yr18/Sr57	Lr46/Yr29/Sr58	4
W1430.1	344	Kenya_TK_70.1	KENYA	KARI-Njoro	Breeder's line	(WT*(Norin 10*Brevor))*Kentana 54	None	Lr46/Yr29/Sr58	4
W1430.2	346	Kenya_TK_70.2	KENYA	KARI-Njoro	Breeder's line	(WT*(Norin 10*Brevor))*Kentana 54	None	Lr46/Yr29/Sr58	4
W1431.1	347	Kenya_TK_71.1	KENYA	KARI-Njoro	Breeder's line	(WT*(Norin 10*Brevor))*Yaqui 54	None	Lr46/Yr29/Sr58	4
W1431.2	350	Kenya_TK_71.2	KENYA	KARI-Njoro	Breeder's line	(WT*(Norin 10*Brevor))*Yaqui 54	None	Lr46/Yr29/Sr58	4
W1432	352	Kenya_TK_72	KENYA	KARI-Njoro	Breeder's line	(WT*(Norin 10*Brevor))*Yaqui 54	None	Lr46/Yr29/Sr58	4
W1433	359	Kenya_TK_73	KENYA	KARI-Njoro	Breeder's line	(WT*(Norin 10*Brevor))*Yaqui 54	Lr34/Yr18/Sr57	Lr46/Yr29/Sr58	3-
W1434	368	Kenya_TK_74	KENYA	KARI-Njoro	Breeder's line	(WT*(Norin 10*Brevor)*Lerma 52)*(Lerma Rojo)5	Sr2	Lr46/Yr29/Sr58	3+
							Lr34/Yr18/Sr57
W1436	369	Kenya_TK_76	KENYA	KARI-Njoro	Breeder's line	(WT-sib*(Norin 10*Brevor)*Langdon 4)*Langdon 60	None	Lr46/Yr29/Sr58	4
W1437	379	Kenya_TK_78	KENYA	KARI-Njoro	Breeder's line	(WT-sib*(Norin 10*Brevor)*Langdon 4)*Langdon 60	None	Lr46/Yr29/Sr58	3
W1438	380	Kenya_TK_80	KENYA	KARI-Njoro	Breeder's line	(WT-sib*(Norin 10*Brevor)*Langdon 4)*Langdon 60	None	Lr46/Yr29/Sr58	3
W1439	383	Kenya_TK_83	KENYA	KARI-Njoro	Breeder's line	Not recorded	None	Lr46/Yr29/Sr58	4
W1440	393	Kenya_TK_84	KENYA	KARI-Njoro	Breeder's line	Not recorded	None	Lr46/Yr29/Sr58	3-
W1441	398	Kenya_TK_85	KENYA	KARI-Njoro	Breeder's line	Not recorded	None	Lr46/Yr29/Sr58	4
W1442	403	Kenya_TK_86	KENYA	KARI-Njoro	Breeder's line	(WT-sib*(Norin 10*Brevor)*Langdon)*Langdon Selection	Sr2	Lr46/Yr29/Sr58	4
							Lr34/Yr18/Sr57
W1443	406	Kenya_TK_87	KENYA	KARI-Njoro	Breeder's line	(WT-sib*(Norin 10*Brevor)*Langdon)*Langdon Selection	None	Lr46/Yr29/Sr58	4
W1444	411	Kenya_TK_88	KENYA	KARI-Njoro	Breeder's line	(WT-sib*(Norin 10*Brevor)*Langdon)*Langdon Selection	None	Lr46/Yr29/Sr58	4
W1445	419	Kenya_TK_89	KENYA	KARI-Njoro	Breeder's line	(WT-sib*(Norin 10*Brevor)*Langdon)*Langdon Selection	None	Lr46/Yr29/Sr58	4
W1446	420	Kenya_TK_90	KENYA	KARI-Njoro	Breeder's line	(WT-sib*(Norin 10*Brevor)*Langdon)*Langdon Selection	None	Lr46/Yr29/Sr58	4
W1448.1	432	Kenya_TK_92.1	KENYA	KARI-Njoro	Breeder's line	(Langdon 4)4*Langdon 60-143	None	Lr46/Yr29/Sr58	4
W1448.2	434	Kenya_TK_92.2	KENYA	KARI-Njoro	Breeder's line	(Langdon 4)4*Langdon 60-143	None	Lr46/Yr29/Sr58	4
W1454	457	Kenya_TK_98	KENYA	KARI-Njoro	Breeder's line	FN*(Selkirk*S 80 S 89 B3)	Lr34/Yr18/Sr57		4
W5650	463	K_4500-4	KENYA	Roseworthy	Breeder's line	Not recorded	Sr36		0;
							Lr34/Yr18/Sr57
W6966	465	Kenya_Bongo	KENYA	KARI-Njoro	Commercial variety	FONTELAZA/HEB/3/PEWTER/CI-12633/2*IDAED	Sr35	Lr46/Yr29/Sr58	0;	Sr36 is expected due to cv. Idaed, not Sr35.
							Lr34/Yr18/Sr57
W6967	476	Kenya_Fahari	KENYA	KARI-Njoro	Commercial variety	TOBARI-66/3/SRPC-527-67//CI-8154/2*FROCOR	Lr34/Yr18/Sr57		23	Lr34 correct according to Kolmer et al (2008)
W6968	478	Kenya_Kiboko	KENYA	KARI-Njoro	Commercial variety	Not recorded	None		23+
W6969	486	Kenya_Kifaru	KENYA	KARI-Njoro	Commercial variety	Not recorded	Sr2		4
							Lr34/Yr18/Sr57
W6970.1	489	Kenya_Kongoni.1	KENYA	KARI-Njoro	Commercial variety	CI-8154/2*FROCOR//3*ROMANY/4/WISCONSIN-245/II-50-17/CI-8154//2*FROCOR/3/TOBARI-66	Sr2		4	Sr2 from Tobari 66
							Lr34/Yr18/Sr57
W6970.2	490	Kenya_Kongoni.2	KENYA	KARI-Njoro	Commercial variety	Not recorded	None	Lr46/Yr29/Sr58	3+
W6971	500	Kenya_Kulungu	KENYA	KARI-Njoro	Commercial variety	Not recorded	None	Lr46/Yr29/Sr58	2+
W6972	501	Kenya_Leopard.2	KENYA	KARI-Njoro	Commercial variety	LAGEADINHO/3*KENYA-354-P//CI-12632/3*KENYA-354-P	Sr36	Lr46/Yr29/Sr58	0;	Sr36 correct from CI 12632
							Lr34/Yr18/Sr57
W6973	507	Kenya_Ngiri	KENYA	KARI-Njoro	Commercial variety	Not recorded	Lr34/Yr18/Sr57		3+	Lr34 correct according to Kolmer et al (2008)
W6974	514	Kenya_Nungu	KENYA	KARI-Njoro	Commercial variety	WISCONSIN-245/II-50-17//CI-8154/2*FROCOR/3/2*TOBARI-66	Lr34/Yr18/Sr57	Lr46/Yr29/Sr58	23
W6975	524	Kenya_Nyangumi	KENYA	KARI-Njoro	Commercial variety	TEZANOS-PINTOS-PRECOZ//SELKIRK-ENANO*6/LERMA-ROJO-64/3/AFRICA-MAYO-48/4/KENYA-SWARA/K-4500-6	Lr34/Yr18/Sr57		3-
W6976	525	Kenya_Nyati	KENYA	KARI-Njoro	Commercial variety	Not recorded	None	Lr46/Yr29/Sr58	4
W6977	534	Kenya_Nyumbu	KENYA	KARI-Njoro	Commercial variety	OLESEN/TR-207/3/CIANO-67//SONORA-64/4/KENYA-NUNGU	Sr35		3++	The presence of Sr35 is not supported by the PTKST seedling reaction
							Lr34/Yr18/Sr57
W6978.1	537	Kenya_Paa.1	KENYA	KARI-Njoro	Commercial variety	KAVKAZ/3/CIANO-67/CHRIS//OLESENS-DWARF	Sr31	Lr46/Yr29/Sr58	4	Sr31 correct from Kavkaz
							Sr35			The presence of Sr35 is not supported by the PTKST seedling reaction
							Lr34/Yr18/Sr57
W6978.2	539	Kenya_Paa.2	KENYA	KARI-Njoro	Commercial variety	Not recorded	Sr31	Lr46/Yr29/Sr58	4	Sr31 correct from Kavkaz
W6979	542	Kenya_Popo	KENYA	KARI-Njoro	Commercial variety	KLEIN-ATLAS/TOBARI-66//CENTRIFEN/3/BLUEBIRD/4/KENYA-FAHARI	Sr35		4	The presence of Sr35 is not supported by the PTKST seedling reaction. Typical reaction for Sr35 is ; or 0;.
							Lr34/Yr18/Sr57
W6980	550	Kenya_Tembo	KENYA	KARI-Njoro	Commercial variety	WISCONSIN-245/II-50-17//CI-8154/2*TOBARI-66	Lr34/Yr18/Sr57		23	Sr2 flecking on seedlings
W6981	554	Kenya_Tumbili	KENYA	KARI-Njoro	Commercial variety	Kenya Tembo / Giza 155 /2/ Nadadores 63 / T238.1.5.8.17.10 /2/ Klein Atlas / Tobari F 66 /2/ Candealfen / Bluebird	Lr34/Yr18/Sr57		23	Sr2 flecking on seedlings
W6982	560	Kenya_Zabadi	KENYA	KARI-Njoro	Commercial variety	Not recorded	Lr34/Yr18/Sr57		3C/1p4	Lr34 correct according to Kolmer et al (2008)
W6983	569	Kenya_0167	KENYA	KARI-Njoro	Breeder's line	Not recorded	None	Lr46/Yr29/Sr58	4
W6984.1	575	Kenya_0138.1	KENYA	KARI-Njoro	Breeder's line	Not recorded	Lr34/Yr18/Sr57		3+
W6984.2	577	Kenya_0138.2	KENYA	KARI-Njoro	Breeder's line	Not recorded	Lr34/Yr18/Sr57		3p0;/3pX
W8365	582	Kenya_1653	KENYA		Breeder's line	Not recorded	None	Lr46/Yr29/Sr58	4
W167.1	584	Morocco_Amizmiz_A.1	MOROCCO	PBI	Land race	Moroccan land variety	None	Lr46/Yr29/Sr58	4
W167.2	588	Morocco_Amizmiz_A.2	MOROCCO	PBI	Land race	Moroccan land variety	None	Lr46/Yr29/Sr58	4
W168.1	590	Morocco_Azilal.1	MOROCCO	PBI	Land race	Moroccan land variety	Lr34/Yr18/Sr57	Lr46/Yr29/Sr58	4
W168.2	594	Morocco_Azilal.2	MOROCCO	PBI	Land race	Moroccan land variety	Lr34/Yr18/Sr57	Lr46/Yr29/Sr58	4
W170	601	Morocco_Imintanout_A	MOROCCO	PBI	Land race	Moroccan land variety	None	Lr46/Yr29/Sr58	4
W172	604	Morocco_Z_Ahenesal_B	MOROCCO	PBI	Land race	Moroccan land variety	None	Lr46/Yr29/Sr58	4
W968	614	Morocco_Amizmiz_E	MOROCCO		Land race	Moroccan land variety	None	Lr46/Yr29/Sr58	4
W969	615	Morocco_Z_Ahenesal_C	MOROCCO		Land race	Moroccan land variety	Sr35	Lr46/Yr29/Sr58	4	The presence of Sr35 is not supported by the PTKST seedling reaction. Typical reaction for Sr35 is ; or 0;.
W146.1	616	Kleintrou.1	SOUTH AFRICA	Natal	Commercial variety	Australian Early	Sr2	Lr46/Yr29/Sr58	4
W146.2	621	Kleintrou.2	SOUTH AFRICA	Natal	Commercial variety	Australian Early	Sr2	Lr46/Yr29/Sr58	4
W147	622	Simonsberg	SOUTH AFRICA	Natal	Commercial variety	Unknown	None	Lr46/Yr29/Sr58	4
W4136	631	Betta	SOUTH AFRICA	PBI	Commercial variety	Klein Lucero/Klein 157//Klein Orgullo (syn.Klein Impacto)	None		2+
W8605	634	South_Africa_No_43	SOUTH AFRICA	Tamworth	Land race	AG.EL/KENYA-B-256-G/3/TR.TI//2*WOLKORING/REWARD	None	Lr46/Yr29/Sr58	3+
W9818	640	South_African_1166	SOUTH AFRICA	PBI		Not recorded	None	Lr46/Yr29/Sr58	4
W8454	647	Jebel_Mara_1	SUDAN		Commercial variety	Not recorded	None		4
W8455	650	Jebel_Mara_2	SUDAN		Commercial variety	Not recorded	None		3+
W8456	655	Jebel_Mara_7	SUDAN		Commercial variety	Not recorded	None		4
W8457	657	Jebel_Mara_12	SUDAN		Commercial variety	Not recorded	None		3++
W8458	660	Jebel_Mara_15	SUDAN		Commercial variety	Not recorded	None		4
W8459	667	Jebel_Mara_23	SUDAN		Commercial variety	Not recorded	None		4
W8460	668	Jebel_Mara_24	SUDAN		Commercial variety	Not recorded	None	Lr46/Yr29/Sr58	4
W8462	677	Jebel_Mara_30	SUDAN		Commercial variety	Not recorded	None	Lr46/Yr29/Sr58	4
W8463	686	Jebel_Mara_32	SUDAN		Commercial variety	Not recorded	None		4
W8464	687	Jebel_Mara_37	SUDAN		Commercial variety	Not recorded	None	Lr46/Yr29/Sr58	4
W8465	695	Jebel_Mara_42	SUDAN		Commercial variety	Not recorded	None		4
W8466	701	Jebel_Mara_43	SUDAN		Commercial variety	Not recorded	None		4
W8468	705	Jebel_Mara_48	SUDAN		Commercial variety	Not recorded	None		2p2/2p4
W8469	708	Jebel_Mara_49	SUDAN		Commercial variety	Not recorded	None		4
W8470	712	Jebel_Mara_51	SUDAN		Commercial variety	Not recorded	None		4
W8471	713	Jebel_Mara_56	SUDAN		Commercial variety	Not recorded	None		4
W8472	718	Jebel_Mara_65	SUDAN		Commercial variety	Not recorded	None		4
W8473	724	Jebel_Mara_71	SUDAN		Commercial variety	Not recorded	None		4
W8474	726	Jebel_Mara_76	SUDAN		Commercial variety	Not recorded	None		4
W8475	735	Jebel_Mara_81	SUDAN		Commercial variety	Not recorded	None		4
W8476	740	Jebel_Mara_85	SUDAN		Commercial variety	Not recorded	None		4
W8477	741	Jebel_Mara_87	SUDAN		Commercial variety	Not recorded	None		4
W8479	756	Jebel_Mara_105	SUDAN		Commercial variety	Not recorded	None		3-
W8480	758	Jebel_Mara_109	SUDAN		Commercial variety	Not recorded	None		4
W8482	768	Jebel_Mara_112	SUDAN		Commercial variety	Not recorded	None		4
W8483	770	Jebel_Mara_114	SUDAN		Commercial variety	Not recorded	None		4
W8484	775	Jebel_Mara_119	SUDAN			Not recorded	None		4
W8485	779	Jebel_Mara_122	SUDAN			Not recorded	None		4
W8486	781	Jebel_Mara_123	SUDAN			Not recorded	None		4
W8487	783	Jebel_Mara_124	SUDAN			Not recorded	None		4
W8488	788	Jebel_Mara_125	SUDAN			Not recorded	None		4
W8489	792	Jebel_Mara_126	SUDAN			Not recorded	None		4
W8490	797	Jebel_Mara_127	SUDAN			Not recorded	None		4
W8491	799	Jebel_Mara_129	SUDAN		Commercial variety	Not recorded	None		4
W8492	800	Jebel_Mara_130	SUDAN		Commercial variety	Not recorded	None		4
W8493	803	Jebel_Mara_131	SUDAN			Not recorded	None		4
W8494	808	Jebel_Mara_134	SUDAN			Not recorded	None		4
W276.1	810	Indexa.1	TUNISIA	Rabat	Commercial variety	Indian Pearl*Extreme Sud Algerien	None	Lr46/Yr29/Sr58	4
W276.2	811	Indexa.2	TUNISIA	Rabat	Commercial variety	Indian Pearl*Extreme Sud Algerien	None	Lr46/Yr29/Sr58	4
W277	813	Pinyte	TUNISIA	Rabat	Commercial variety	0507*(Florence*Cadet)	None	Lr46/Yr29/Sr58	4
W278	819	Cailloux	TUNISIA	Rabat	Commercial variety	Florence*Aurore	None	Lr46/Yr29/Sr58	4
W937	821	T-64-2-W	TUNISIA	ISWYN	Breeder's line	Kenya 338*Etoile de Choisy*Koudiat 17*Kentana*Yaqui	Sr35	Lr46/Yr29/Sr58	23	The presence of Sr35 is not supported by the PTKST seedling reaction. Typical reaction for Sr35 is ; or 0;.
W938	825	BT_2288	TUNISIA	ISWYN	Breeder's line	Tacuari*Penjamo 62	Lr34/Yr18/Sr57		3
W946	830	Soltana-BT2296	TUNISIA	ISWYN	Commercial variety	Sonora 64*Klein Rendidor	None		4
W947	835	Ariana_66	TUNISIA	ISWYN	Breeder's line	Kenya 338*Etoile de Choisy	Sr35	Lr46/Yr29/Sr58	4	The presence of Sr35 is not supported by the PTKST seedling reaction. Typical reaction for Sr35 is ; or 0;.
W956	838	BT_2281	TUNISIA	ISWYN	Breeder's line	(Tezanos Pinto Precoz*Lerma Rojo 64*Sonora 64A)*(Sonora 64A*Andes)	Lr34/Yr18/Sr57	Lr46/Yr29/Sr58	3++
W3065	845	Dougga	TUNISIA		Commercial variety	(Klein Petito*Rafaelo Mag)*(8156(R))2	None	Lr46/Yr29/Sr58	4
W5702	848	BT_908	TUNISIA	Roseworthy	Breeder's line	Not recorded	None	Lr46/Yr29/Sr58	4
W6612	849	Richelle_110	TUNISIA	ISWYN	Breeder's line	Richelle selection	None	Lr46/Yr29/Sr58	4
W7342	852	Zambesi_2	ZAMBIA	PBI	Commercial variety	Not recorded	None	Lr46/Yr29/Sr58	4
W7345	855	Ngezi	ZAMBIA	PBI	Commercial variety	(F 1518[Mex]*(F 430 ND*PM 17))*(Yaktana 54*(Norin 10*Brevor))	None	Lr46/Yr29/Sr58	3++
W150.1	858	Ethiopia_HHR_3.1	ETHIOPIA	PBI	Landrace	Ethiopian land variety	None	Lr46/Yr29/Sr58	4
W150.2	861	Ethiopia_HHR_3.2	ETHIOPIA	PBI	Landrace	Ethiopian land variety	None	Lr46/Yr29/Sr58	4
W6227	862	KU_9432	ETHIOPIA	Kyoto	Landrace	Ethiopian land variety	None	Lr46/Yr29/Sr58	4
W6230	863	KU_9440	ETHIOPIA	Kyoto	Landrace	Ethiopian land variety	None	Lr46/Yr29/Sr58	4
W6231	864	KU_9442	ETHIOPIA	Kyoto	Landrace	Ethiopian land variety	None	Lr46/Yr29/Sr58	2
W6233	868	KU_9448	ETHIOPIA	Kyoto	Landrace	Ethiopian land variety	None	Lr46/Yr29/Sr58	4
W6235	869	KU_9454	ETHIOPIA	Kyoto	Landrace	Ethiopian land variety	None	Lr46/Yr29/Sr58	2
W6237	870	KU_9457	ETHIOPIA	Kyoto	Landrace	Ethiopian land variety	None	Lr46/Yr29/Sr58	4
W6241	871	KU_9467	ETHIOPIA	Kyoto	Landrace	Ethiopian land variety	None	Lr46/Yr29/Sr58	4
W6242	873	KU_9469	ETHIOPIA	Kyoto	Landrace	Ethiopian land variety	None	Lr46/Yr29/Sr58	3
W6243	874	KU_9471	ETHIOPIA	Kyoto	Landrace	Ethiopian land variety	Sr35	Lr46/Yr29/Sr58	4	The presence of Sr35 is not supported by the PTKST seedling reaction. Typical reaction for Sr35 is ; or 0;.
W6244	875	KU_9473	ETHIOPIA	Kyoto	Landrace	Ethiopian land variety	None	Lr46/Yr29/Sr58	4
W6245	877	KU_9475	ETHIOPIA	Kyoto	Landrace	Ethiopian land variety	None	Lr46/Yr29/Sr58	4
W6246	878	KU_9477	ETHIOPIA	Kyoto	Landrace	Ethiopian land variety	None	Lr46/Yr29/Sr58	4
W6247	879	KU_9479	ETHIOPIA	Kyoto	Landrace	Ethiopian land variety	None	Lr46/Yr29/Sr58	1+
W6248	880	KU_9481	ETHIOPIA	Kyoto	Landrace	Ethiopian land variety	None	Lr46/Yr29/Sr58	4
W6249	882	KU_9484	ETHIOPIA	Kyoto	Landrace	Ethiopian land variety	None	Lr46/Yr29/Sr58	4
W6250	884	KU_9490	ETHIOPIA	Kyoto	Landrace	Ethiopian land variety	None	Lr46/Yr29/Sr58	23
W6253.1	886	KU_9496.1	ETHIOPIA	Kyoto	Landrace	Ethiopian land variety	None	Lr46/Yr29/Sr58	4
W6253.2	888	KU_9496.2	ETHIOPIA	Kyoto	Landrace	Ethiopian land variety	None	Lr46/Yr29/Sr58	4
W6254	890	KU_9498	ETHIOPIA	Kyoto	Landrace	Ethiopian land variety	None	Lr46/Yr29/Sr58	4
W6260	896	KU_9651	ETHIOPIA	Kyoto	Landrace	Ethiopian land variety	None	Lr46/Yr29/Sr58	4
W6262.1	897	KU_9673.1	ETHIOPIA	Kyoto	Landrace	Ethiopian land variety	None	Lr46/Yr29/Sr58	1
W6262.2	898	KU_9673.2	ETHIOPIA	Kyoto	Landrace	Ethiopian land variety	None	Lr46/Yr29/Sr58	1
W6267	900	KU_9726	ETHIOPIA	Kyoto	Landrace	Ethiopian land variety	None		X-
W6268	903	KU_9728	ETHIOPIA	Kyoto	Landrace	Ethiopian land variety	None	Lr46/Yr29/Sr58	1
W6270	904	KU_9733	ETHIOPIA	Kyoto	Landrace	Ethiopian land variety	None	Lr46/Yr29/Sr58	1
W6272	906	KU_9738	ETHIOPIA	Kyoto	Landrace	Ethiopian land variety	None	Lr46/Yr29/Sr58	3
W6273	907	KU_9739	ETHIOPIA	Kyoto	Landrace	Ethiopian land variety	None		4
W6274	909	KU_9747	ETHIOPIA	Kyoto	Landrace	Ethiopian land variety	None	Lr46/Yr29/Sr58	2++3
W6277	912	KU_9803	ETHIOPIA	Kyoto	Landrace	Ethiopian land variety	Lr34/Yr18/Sr57	Lr46/Yr29/Sr58	4
W6278	914	KU_9805	ETHIOPIA	Kyoto	Landrace	Ethiopian land variety	Lr34/Yr18/Sr57	Lr46/Yr29/Sr58	4
W6279	917	KU_9807	ETHIOPIA	Kyoto	Landrace	Ethiopian land variety	Lr34/Yr18/Sr57	Lr46/Yr29/Sr58	4
W6281	921	KU_9812	ETHIOPIA	Kyoto	Landrace	Ethiopian land variety	Lr34/Yr18/Sr57	Lr46/Yr29/Sr58	4
W6282	923	KU_9814	ETHIOPIA	Kyoto	Landrace	Ethiopian land variety	Lr34/Yr18/Sr57	Lr46/Yr29/Sr58	4
W6284	924	KU_9816	ETHIOPIA	Kyoto	Landrace	Ethiopian land variety	None	Lr46/Yr29/Sr58	4
W6286	925	KU_9820	ETHIOPIA	Kyoto	Landrace	Ethiopian land variety	None	Lr46/Yr29/Sr58	4
W6287	928	KU_9822	ETHIOPIA	Kyoto	Landrace	Ethiopian land variety	None	Lr46/Yr29/Sr58	4
W6288	930	KU_9824	ETHIOPIA	Kyoto	Landrace	Ethiopian land variety	None	Lr46/Yr29/Sr58	4
W6289	933	KU_9830	ETHIOPIA	Kyoto	Landrace	Ethiopian land variety	None	Lr46/Yr29/Sr58	4
W6290	934	KU_9832	ETHIOPIA	Kyoto	Landrace	Ethiopian land variety	None	Lr46/Yr29/Sr58	4
W6291	936	KU_9833	ETHIOPIA	Kyoto	Landrace	Ethiopian land variety	None	Lr46/Yr29/Sr58	4
W6292	939	KU_9834	ETHIOPIA	Kyoto	Landrace	Ethiopian land variety	Lr34/Yr18/Sr57	Lr46/Yr29/Sr58	4
W6293	941	KU_9835	ETHIOPIA	Kyoto	Landrace	Ethiopian land variety	Lr34/Yr18/Sr57	Lr46/Yr29/Sr58	4
W6294	942	KU_9836	ETHIOPIA	Kyoto	Landrace	Ethiopian land variety	Lr34/Yr18/Sr57	Lr46/Yr29/Sr58	4
W6295.1	944	KU_9838.1	ETHIOPIA	Kyoto	Landrace	Ethiopian land variety	Lr34/Yr18/Sr57	Lr46/Yr29/Sr58	4
W6295.2	945	KU_9838.2	ETHIOPIA	Kyoto	Landrace	Ethiopian land variety	Lr34/Yr18/Sr57	Lr46/Yr29/Sr58	4
W6298	947	KU_9844	ETHIOPIA	Kyoto	Landrace	Ethiopian land variety	None	Lr46/Yr29/Sr58	3C
W6299	952	KU_9847	ETHIOPIA	Kyoto	Landrace	Ethiopian land variety	None	Lr46/Yr29/Sr58	22+
SAW1252	987	SST_867.1	SOUTH AFRICA	Sensako	Commercial variety	Confidential	Sr24	Lr46/Yr29/Sr58	2++
SAW1253	988	SST_867.2	SOUTH AFRICA	Sensako			Sr24	Lr46/Yr29/Sr58	2/1p;
SAW1257	991	SST_874	SOUTH AFRICA	Sensako	Commercial variety	Confidential	None	Lr46/Yr29/Sr58	4
SAW1260	994	SST_875.1	SOUTH AFRICA	Sensako	Commercial variety	Confidential	Lr34/Yr18/Sr57	Lr46/Yr29/Sr58	4
SAW1261	995	SST_875.2	SOUTH AFRICA	Sensako			Sr33	Lr46/Yr29/Sr58	4	The presence of Sr33 is not supported by the PTKST seedling reaction. Typical reaction is ;1 or 2.
SAW1263	996	SST_875.3	SOUTH AFRICA	Sensako			Sr33	Lr46/Yr29/Sr58	4	The presence of Sr33 is not supported by the PTKST seedling reaction. Typical reaction is ;1 or 2.
SAW1266	998	SST_878.1	SOUTH AFRICA	Sensako	Commercial variety	Confidential	None		4
SAW1267	999	SST_878.2	SOUTH AFRICA	Sensako			None		;/1p3-
SAW1272	1001	B-BPT_06-02.1	SOUTH AFRICA	Sensako	Breeder's line	Confidential	Sr24	Lr46/Yr29/Sr58	2/2p23
SAW1273	1002	B-BPT_06-02.2	SOUTH AFRICA	Sensako			Sr24	Lr46/Yr29/Sr58	1/1p;
SAW1274	1003	B-BPT_06-02.3	SOUTH AFRICA	Sensako			Sr24	Lr46/Yr29/Sr58	;1
SAW1289	1011	SST_57	SOUTH AFRICA	Sensako	Commercial variety	Confidential	Sr24	Lr46/Yr29/Sr58	2/1p2++
SAW1300	1021	SST_056	SOUTH AFRICA	Sensako	Commercial variety	Confidential	Sr24	Lr46/Yr29/Sr58	;/1p;1
SAW1304	1025	SST_027	SOUTH AFRICA	Sensako	Commercial variety	Confidential	None	Lr46/Yr29/Sr58	3/1p;1+
SAW1306	1027	SST_047	SOUTH AFRICA	Sensako	Commercial variety	Confidential		Lr46/Yr29/Sr58	0;	Must be Sr36
SAW1322	1042	KS-6	SOUTH AFRICA	Sensako	Breeder's line	Confidential	None	Lr46/Yr29/Sr58	4
SAW1333	1049	KS-33	SOUTH AFRICA	Sensako	Breeder's line	Confidential	Sr24	Lr46/Yr29/Sr58	2
SAW1338	1054	KS-62	SOUTH AFRICA	Sensako	Breeder's line	Confidential	Sr33	Lr46/Yr29/Sr58	;/2p4	The presence of Sr33 is questioned based on breeder information.
SAW1344	1060	KS-65	SOUTH AFRICA	Sensako	Breeder's line	Confidential	Sr33	Lr46/Yr29/Sr58	4	The presence of Sr33 is not supported by the PTKST seedling reaction. Typical reaction is ;1 or 2.
SAW1347	1062	KS-66	SOUTH AFRICA	Sensako	Breeder's line	Confidential	Sr33	Lr46/Yr29/Sr58	4	The presence of Sr33 is not supported by the PTKST seedling reaction. Typical reaction is ;1 or 2.
SAW1350	1065	KS-70	SOUTH AFRICA	Sensako	Breeder's line	Confidential	Sr33	Lr46/Yr29/Sr58	4	The presence of Sr33 is not supported by the PTKST seedling reaction. Typical reaction is ;1 or 2.
SAW1362	1074	KS-95	SOUTH AFRICA	Sensako	Breeder's line	Confidential	None	Lr46/Yr29/Sr58	3++/1p23
SAW1375	1083	KS-274	SOUTH AFRICA	Sensako	Breeder's line	Confidential	Sr24	Lr46/Yr29/Sr58	1+
SAW1377	1085	07US-001	SOUTH AFRICA	US	Breeder's line	Not recorded - mass recurrent selection	Lr34/Yr18/Sr57	Lr46/Yr29/Sr58	3++/1p;
SAW1383	1090	07US-003	SOUTH AFRICA	US	Breeder's line	Not recorded - mass recurrent selection	Sr24	Lr46/Yr29/Sr58	3++
SAW1384	1091	07US-016	SOUTH AFRICA	US	Breeder's line	Not recorded - mass recurrent selection	Sr24	Lr46/Yr29/Sr58	2++
						Not recorded - mass recurrent selection	Lr34/Yr18/Sr57
SAW1390	1095	07US-018	SOUTH AFRICA	US	Breeder's line	Not recorded - mass recurrent selection	Sr24	Lr46/Yr29/Sr58	2++
SAW1392	1097	07US-038	SOUTH AFRICA	US	Breeder's line	Not recorded - mass recurrent selection	Sr24	Lr46/Yr29/Sr58	2++
				US			Lr34/Yr18/Sr57
SAW1396	1101	07US-040	SOUTH AFRICA	US	Breeder's line	Not recorded - mass recurrent selection	Sr24	Lr46/Yr29/Sr58	2+
				US			Lr34/Yr18/Sr57
SAW1399	1103	07US-061	SOUTH AFRICA	US	Breeder's line	Not recorded - mass recurrent selection	Sr24	Lr46/Yr29/Sr58	23
				US			Lr34/Yr18/Sr57
SAW1404	1107	07US-063	SOUTH AFRICA	US	Breeder's line	Not recorded - mass recurrent selection	Sr24	Lr46/Yr29/Sr58	2+
				US			Lr34/Yr18/Sr57
SAW1408	1111	07US-065	SOUTH AFRICA	US	Breeder's line	Not recorded - mass recurrent selection	Sr24	Lr46/Yr29/Sr58	2
				US			Lr34/Yr18/Sr57
SAW1411	1114	07US-067	SOUTH AFRICA	US	Breeder's line	Not recorded - mass recurrent selection	Sr24	Lr46/Yr29/Sr58	22+
				US			Lr34/Yr18/Sr57
SAW1415	1118	07US-072	SOUTH AFRICA	US	Breeder's line	Not recorded - mass recurrent selection	Sr24	Lr46/Yr29/Sr58	4
SAW1419	1122	07US-105	SOUTH AFRICA	US	Breeder's line	Not recorded - mass recurrent selection	Sr24	Lr46/Yr29/Sr58	4
				US			Lr34/Yr18/Sr57
SAW1422	1125	07US-107	SOUTH AFRICA	US	Breeder's line	Not recorded - mass recurrent selection	Sr24	Lr46/Yr29/Sr58	3
				US			Lr34/Yr18/Sr57
SAW1432	1135	07US-111	SOUTH AFRICA	US	Breeder's line	Not recorded - mass recurrent selection	Sr31	Lr46/Yr29/Sr58	4
				US			Lr34/Yr18/Sr57
SAW1470	1170	07US-172	SOUTH AFRICA	US	Breeder's line	Not recorded - mass recurrent selection	Sr24	Lr46/Yr29/Sr58	4/1p2
SAW1489	1185	PAN_3490	SOUTH AFRICA	PANNAR	Commercial variety	Confidential (Sr24 occurs in parentage)	Sr24	Lr46/Yr29/Sr58	2+
Line numbers prefixed by W derive from the main wheat collection held at the Genome Resource Unit (GRU), Norwich Research Park, Norwich, UK
Line numbers prefixed by SAW were provided by Prof. Sakkie Pretorius, UFS, South Africa
CIMMYT-International Maize and Wheat Improvement Centre.
Dubai-Agricultural Trials Station, Ras Al-Khaimah, Dubai.
GRU - Genetic Resource Unit, Norwich Research Park, Norwich, NR4 7UH, UK.
ISWYN - Interrnational Spring Wheat Yeield Nursery.
KARI-Njoro - Kenyan Agricultural Research Institute at Njoro, Kenya.
Kyoto-Kyoto University, Kyoto, Japan.
KwaZulu-Natal - KwaZulu-Natal University, South Africa.
PANNAR, Greytown, South Africa.
PBI - Former Plant Breeding Institute,Cambridge, UK.
Rabat-Institut Natioanal de la Recherche Agronomique, Rabat BP 415, Morocco.
Sensako Pty Ltd., P.O. Box 556, Bethlehem 9700, South Africa
Tamworth-Australian Winter Cereals Collection, Tamworth, Private Mail Bag, RMB 944, Tamworth, New South Wales, Australia.
